# Supplementary material for: Effectiveness of Opioid Switching in Advanced Cancer Pain: A Prospective Observational Cohort Study
Source: Cancers (Basel). 2023 Jul 19;15(14):3676. doi: 10.3390/cancers15143676 (PMC10378198; doi:10.3390/cancers15143676)
Supplement: Supplementary file 1 [file cancers-15-03676-s001.zip]

Archive with 1 entries (1 files):
- cancers-2497470-supplementary.pdf
